# Supplementary material for: Optimizing genomic selection for blight resistance in American chestnut backcross populations: A trade‐off with American chestnut ancestry implies resistance is polygenic
Source: Evol Appl. 2019 Dec 29;13(1):31–47. doi: 10.1111/eva.12886 (PMC6935594; doi:10.1111/eva.12886)
Supplement: Supplementary file 1 [file EVA-13-31-s001.zip]

Archive with 5 entries (5 files):
- eva12886-sup-0005-Supinfo.R
- eva12886-sup-0001-FigS1.pptx
- eva12886-sup-0002-FigS2.jpeg
- eva12886-sup-0003-FigS3.jpeg
- eva12886-sup-0004-FigS4.pptx
