# Supplementary material for: Optimizing genomic selection for blight resistance in American chestnut backcross populations: A trade‐off with American chestnut ancestry implies resistance is polygenic
Source: Evol Appl. 2019 Dec 29;13(1):31–47. doi: 10.1111/eva.12886 (PMC6935594; doi:10.1111/eva.12886)
Supplement: Supplementary file 1 [file EVA-13-31-s001.zip › eva12886-sup-0005-Supinfo.R]

setwd("~/Desktop/Chestnut/GenomicSelection/")

#########Convert Genotypic Files to format to make G matrix

#prior to running this step convert imputed VCF file to 0,1,2 genotype format using vcftools
gt012<- read.table("ClapperGravesB3F2GBS_August18_imputed012.012", header = F, sep = "\t")
gt012.ind <- read.table("ClapperGravesB3F2GBS_August18_imputed012.012.indv", header = F, sep = "\t")
gt012.pos <- read.table("ClapperGravesB3F2GBS_August18_imputed012.012.pos", header = F, sep = "\t")
gt012 <- gt012[,-1]
colnames(gt012.ind) <- "TreeID"
colnames(gt012.pos) <- c("LGassembly", "position")
LGs <- data.frame(unique(gt012.pos$LGassembly))
colnames(LGs) <- "LGassembly"
gt012.pos <- merge(gt012.pos, LGs, by = "LGassembly", all.x = T)
gt012.pos$LocusID <- paste(gt012.pos$LGassembly, gt012.pos$position, sep = "_")
colnames(gt012) <- gt012.pos$LocusID
rownames(gt012) <- gt012.ind$TreeID
gt012 <- t(gt012)
colnames(gt012)  <- gsub("BAMs/", "", colnames(gt012))
colnames(gt012)  <- gsub(".bam", "", colnames(gt012))

#Subset Clapper and Graves B3F2s from genotypic matrix
SNPs <- gt012[,!duplicated(colnames(gt012))] 
SNPs <- SNPs[,grepl("^[WD]", colnames(SNPs))]
SNPs <- t(SNPs)

#filter SNPs to include only those with minor allele frequency and heterozygosity > 0.01
library(gdmp)
NSNPs1 <- ncol(SNPs) #71507
SNPsf <- snpSelect(SNPs, select.method="MAF", MAF.min = .01)
SNPsf <- snpSelect(SNPsf, select.method = "heterozygosity", hz.min = 0.01) 
NSNPs2 <- ncol(SNPsf) #70832

#Build Gmatrix from SNPs
library(AGHmatrix)
G <- Gmatrix(SNPmatrix = SNPsf, method = "VanRaden", missingValue = NA,maf = 0.01, ploidy = 2)
kappa(G) # check if positive definite (i.e., kappa > 0)
Ginv <- solve(G) #invert G

#sort pedigree based on whether entries genotyped or not (prequisite for building H matrix from G and A)
ped <-read.csv("ClapperGraves_progeny_genotyped_phenotyped_ped_May2019_edited.csv", header =T, stringsAsFactors =F)
ped$genotyped <- ped$ID %in% colnames(G$Gmatrix)
ped.ord <- ped[order(ped$genotyped),]

#subset out non-genotyped individuals from pedigree
ped.ord1 <- ped.ord[which(ped.ord$genotyped == FALSE),]
ped.ord1$sort <- seq(1, nrow(ped.ord1),1)

#create a sorting index in pedigree for genotyped individuals (match order of genotyped pedigree to Gmatrix)
sort <- data.frame(colnames(G$Gmatrix), (ncol(G$Gmatrix)+1):((ncol(G$Gmatrix)+ncol(G$Gmatrix))))
colnames(sort) <- c("ID", "sort")

#subset genotyped individuals from pedigree 
ped.ord2 <- ped.ord[which(ped.ord$genotyped == TRUE),]
ped.ord2 <- merge(ped.ord2, sort, by = "ID")
ped.ord2 <- ped.ord2[order(ped.ord2$sort),] #sort the genotyped individuals in the pedigree in the same order as the Gmatrix

#combine non-genotyped and genotyped segments of the pedigree 
ped.ord <- rbind(ped.ord1, ped.ord2)

#########Compare genomic and pedigree relationship coefficients
library(nadiv)
A<-makeA(ped.ord[,1:3])
Amat <- data.matrix(A)
rownames(Amat) <- ped.ord$ID
colnames(Amat) <- ped.ord$ID

#subset genotyped individudals from pedigree relationship matrix
A_22 <- Amat[ped.ord$genotyped == 1, ped.ord$genotyped == 1] #genotyped

#convert A22 to lower triangle format
A22low <- Matrix(A_22, sparse = TRUE)
A22low <- sm2list(A22low, rownames = NULL, colnames = c("row", "column", "A"))
A22low$ID <- paste(A22low$row, A22low$column, sep = "_")

##Convert G to lower triangle format
Glow <- Matrix(G, sparse = TRUE) #convert G to a sparse matrix 
Glow <- sm2list(Glow, rownames = NULL, colnames = c("row", "column", "G")) #convert G into lower triangle matrix
Glow$ID <- paste(Glow$row, Glow$column, sep = "_") #create a unique ID for each row in the lower triangle matrix for merging with the A matrix

#merge G and A
GA <- merge(Glow, A22low[,3:4], by = "ID", all.x =T)

#create a dataframe to match tree IDs and source of resistance back to matrix row/col index
GIDs <- data.frame(colnames(G), 1:ncol(G))
colnames(GIDs) <- c("TreeID", "sort")
GIDs$Source <- ifelse(grepl("^D", GIDs$TreeID)==TRUE, "Clapper", "Graves")

#merge GA with GIDs
GA <- merge(GA, GIDs, by.x = "row", by.y = "sort", all.x =T) 
colnames(GA)[6:7] <- c("rowtree", "rowsource")
GA <- merge(GA, GIDs, by.x = "column", by.y = "sort", all.x =T)
colnames(GA)[8:9] <- c("coltree", "colsource")

GA$A[is.na(GA$A)] <- 0  #convert NA to zero relationship (A22low is sparse matrix)
GA$A <- as.factor(round(GA$A, 4)) #convert pedigree relationships to factor
GA$SourceComp <- paste(GA$rowsource, GA$colsource, sep = "_") #create a variable that states whether relationship is between Clapper BC3F2s, Graves BC3F2s, or Clapper v. Graves BC3F2s 
GA$SourceComp <- factor(GA$SourceComp, levels = c("Clapper_Clapper", "Graves_Graves", "Graves_Clapper"), labels = c("Clapper", "Graves", "Clapper v. Graves"), ordered =T)

#plot pedigree v. genomic relationships
library(ggplot2)
p <- ggplot(GA, aes(A, G))
p + geom_boxplot() +
  facet_grid(.~SourceComp, scales = "free_x") +
  xlab("Pedigree relationship (A)") + 
  scale_y_continuous(limits=c(-0.5,3.25), expand = c(0, 0), breaks = seq(-0.5, 3, 0.5), name = "Genomic relationship (G)") +
  theme(panel.background = element_rect(fill = "white", colour="black"), 
        strip.text = element_text(size = 16),
        panel.grid.major = element_line(colour = NA),
        panel.grid.minor = element_line(colour = NA),
        axis.title.y = element_text(size=16, angle=90),
        axis.title.x = element_text(size = 16, angle = 0),
        axis.text.x=element_text(size = 14, angle=90,colour = "black", vjust = 0.5, hjust = 0.5),
        axis.text.y=element_text(size=14, colour = "black"),
        legend.position = "top")
ggsave(file = "~/Desktop/Chestnut/GenomicSelection/ClapperGraves_GA_MAF01.jpeg", width = 12, height = 6.5, units = "in", dpi = 700)

####################### Estimate adjusted family mean canker severity
library(asreml)
PW <- read.csv("~/Desktop/Chestnut/BlightProgenyTests/B3F3_progeny_tests_2011-2016_edited.csv",header = TRUE) #read in phenotypic data
PW <- PW[PW$Source %in% c("Graves", "Clapper", "Chinese", "American"),] #subset out the Clapper and Graves BC3F3s 
PW <-merge(PW,ped.ord, by.x = "B3F2mother", by.y = "ID") #merge phenotype with pedigree + genotype info for subsetting

#####Estimate family mean canker severity
asrfamilymeans <- asreml(sg_ep155_severity ~ 1 + B3F2mother, 
                         random = ~ Farm/Big_Block/Little_Block + Year_Inoculated, 
                         na.action = na.method(y = "omit", x = "include"),
                         data=PW)  

FamilyMeans <- data.frame(summary(asrfamilymeans,coef=TRUE)$coef.fixed)
FamilyMeans <- FamilyMeans[grep("^B3F2mother",rownames(FamilyMeans)),] 
FamilyMeans$ID <- substr(rownames(FamilyMeans), 12, nchar(rownames(FamilyMeans)))
colnames(FamilyMeans) <- c("FamilyMean", "FamilyMean.SE", "FamilyMean.Z", "ID")

####pedigree BLUPs
Ainv <- ainverse(ped.ord[,1:3])
asrped <- asreml(sg_ep155_severity ~ 1, 
                         random = ~ ~ vm(B3F2mother, Ainv) + Farm/Big_Block/Little_Block + Year_Inoculated, 
                         na.action = na.method(y = "omit", x = "include"),
                         data=PW)  

BLUPsPed <- data.frame(summary(asrped,coef=TRUE)$coef.random)
BLUPsPed <- BLUPsPed[grep("^vm",rownames(BLUPsPed)),] 
BLUPsPed$ID <- substr(rownames(BLUPsPed), 22, nchar(rownames(BLUPsPed)))
colnames(BLUPsPed) <- c("ABLUP", "ABLUP.SE", "ABLUP.Z", "ID")


################################single step HBLUP cross validation

#create pedigree relationship matrix that includes only the Clapper and Graves BC3F2 mothers that were genotyped and/or phenotyped
library(nadiv)
ped.ord2 <- ped.ord[ped.ord$Source %in% c("Clapper", "Graves"),]
ped.ord2 <- ped.ord2[order(ped.ord2$sort),]
A<-makeA(ped.ord2[,1:3])
Amat <- data.matrix(A)
rownames(Amat) <- ped.ord2$ID
colnames(Amat) <- ped.ord2$ID

#partition A matrix into genotyped and non-genotyped blocks
A_11 <- Amat[ped.ord2$genotyped != 1, ped.ord2$genotyped != 1] #non-genotyped
A_22 <- Amat[ped.ord2$genotyped == 1, ped.ord2$genotyped == 1] #genotyped
A_12 <- Amat[ped.ord2$genotyped != 1, ped.ord2$genotyped == 1] #non-genotyped v. genotyped
A_21 <- t(A_12) #genotyped v. non-genotyped

#invert the block of the A matrix with genotyped trees
A_22_inv <- solve(A_22) 

#define parameters for blending pedigree and genomic relationship matrices
Tau <- rep(1:3,2)
Rho <- c(rep(1,3), rep(0,3))
parameters <- data.frame(Tau,Rho)

#Tau <- 1:3
Rho <- rep(-1,3)
parameters <- data.frame(Tau,Rho)


####assign 10% of Clapper families and 10% of Graves families to 10 replicates of 10-fold cross validation 
PWsub <- PW[PW$Source.x %in% c("Clapper", "Graves"),]
PWsub <- PWsub[which(PWsub$Generation == "B3F2"),]
families <- unique(data.frame(PWsub$B3F2mother, PWsub$Source.x))
colnames(families) <- c("TreeID", "Source")

#assign clapper families to folds 
clfam <- as.character(families$TreeID[which(families$Source == "Clapper")])
clfolds <- sample(rep(1:10, length.out = length(clfam)), length(clfam))
clfolds <- data.frame(clfam,clfolds)
colnames(clfolds)[2] <- "rep1"
for(i in 2:10) { 
  foldi <- data.frame(sample(rep(1:10, length.out = length(clfam)), length(clfam)))
  colnames(foldi) <- paste("rep", i, sep = "")
  clfolds <- cbind(clfolds,foldi)
}
colnames(clfolds)[1] <- 'family'

#assign Graves families to folds
grfam <- as.character(families$TreeID[which(families$Source == "Graves")])
grfolds <- sample(rep(1:10, length.out = length(grfam)), length(grfam))
grfolds <- data.frame(grfam,grfolds)
colnames(grfolds)[2] <- "rep1"
for(i in 2:10) { 
  foldi <- data.frame(sample(rep(1:10, length.out = length(grfam)), length(grfam)))
  colnames(foldi) <- paste("rep", i, sep = "")
  grfolds <- cbind(grfolds,foldi)
}
colnames(grfolds)[1] <- 'family'

folds <- rbind(grfolds,clfolds) # combine Clapper and Graves 10-fold cross validation assignments
#write.csv(folds, "ClapperGravesBC3F3families_tenfoldcrossvalidation_assignments.csv", row.names =F)

#####################run the cross validation with different parameterizations of H-matrix and different partitions into training and validation sets
nreps = 10 # number of replicates of ten fold cross validation
folds <- read.csv("ClapperGravesBC3F3families_tenfoldcrossvalidation_assignments.csv", header = T, stringsAsFactors =F)
summaryN <- data.frame() #create a data.frame to summarize output

for(j in 1:nreps) {
  rep <- j
  
  #create cross validation partitions
   fold <- subset(folds, select = c("family", paste("rep", j, sep = "")))
   PW2 <- merge(PWsub, fold, by.x = "B3F2mother", by.y = "family")
   colnames(PW2)[ncol(PW2)] <- "fold"
   PW2$B3F2mother <- factor(PW2$B3F2mother)
  
  for(n in 1:nrow(parameters)){
  #parameterize H_22 matrix
  TauN <- parameters[n,1] 
  RhoN <- parameters[n,2]

  H_22 <- solve(TauN*Ginv + (1-RhoN)*solve(A_22))
  H_11 <- A_11 + Matrix(A_12%*%solve(A_22)%*%(H_22-A_22)%*%solve(A_22)%*%A_21)
  H_12 <- A_12 + Matrix(A_12%*%solve(A_22)%*%(H_22-A_22))
  H_21 <- A_21 + Matrix((H_22-A_22)%*%solve(A_22)%*%A_21)
  H_22 <- A_22 + (H_22-A_22)

  H_top    <- cbind(H_11, H_12)
  H_bottom <- cbind(H_21, H_22)
  H <- rbind(H_top, H_bottom)

  #invert H 
  diag(H) <- diag(H)+diag(H)*0.01 #add a small amount to diagonal of H to make it positive definite
  Hinv <- solve(H) 
  rownames(Hinv) <- ped.ord2$ID
  colnames(Hinv) <- ped.ord2$ID

  #Convert H inverse to lower triangle
  Hinv <- Matrix(Hinv, sparse = TRUE)
  Hlow <- sm2list(Hinv, rownames = NULL, colnames = c("row", "column", "Ainv"))
  Hlow <- data.matrix(Hlow, rownames.force = NA)

  #specify attributes of matrix (important to specify that this is inverse)
  Hlow <- data.matrix(Hlow)
  attr(Hlow,"rowNames") <- as.character(ped.ord2[,1])
  colnames(Hlow) <- c("row", "column", "Ainv")
  attr(Hlow, "class") <- c("matrix", "ginv")
  ###ASReml cross validation with H matrix
  asr <- vector("list", 10) #R object to store the ASReml output
  for(i in 1:10) {
    PWi <- PW2[-which(PW2$fold == i),] # remove families in "fold" from phenotypic dataset   
    fit.asreml.model<- function(study,fold){   
    asr <- asreml(sg_ep155_severity ~ 1, 
                random = ~ vm(B3F2mother, Hlow)+Farm/Big_Block/Little_Block + Year_Inoculated, 
                na.action = na.method(y = "omit", x = "include"),
                data=PWi)  
    }   
    asr[[i]] <- fit.asreml.model(study,fold[i]) 
  }

  #extract the predicted BLUPs
  BLUPall <- data.frame()
  for (i in 1:length(asr)) {
    fold = i
    BLUPsXval <- data.frame(summary(asr[[i]],coef=TRUE)$coef.random) #extract the BLUPs for the entire dataset
    BLUPsXval <- BLUPsXval[grep("^vm",rownames(BLUPsXval)),] #extract the BLUPs for BC3F2 mothers 
    BLUPsXval$ID <- substr(rownames(BLUPsXval), 22, nchar(rownames(BLUPsXval))) #ID for BC3F2 mothers
    fam <- as.character(unique(PW2$B3F2mother[which(PW2$fold == i)])) # extract family IDs where phenotypic data was left out for cross validation
    BLUPsXval <- BLUPsXval[BLUPsXval$ID %in% fam,] #extract the predicted BLUPs 
    BLUPall <- rbind(BLUPall, BLUPsXval) #iteratively add predicted BLUPs from each fold of cross validation
  }
  colnames(BLUPall) <- c("PredictedHBLUP", "PredictedHBLUP.SE", "PredictedHBLUP.Z", "ID")
  
  #Now estimate HBLUPs with full phenotypic dataset
  asrfull <- asreml(sg_ep155_severity ~ 1, 
                    random = ~ vm(B3F2mother, Hlow)+Farm/Big_Block/Little_Block + Year_Inoculated, 
                    na.action = na.method(y = "omit", x = "include"),
                    data=PW2)  
  
  h2familymeans <- vpredict(asrfull, h2 ~ V5/(V5+(V6/13))) #heritability of family mean canker severity
 
  BLUPsFull <- data.frame(summary(asrfull,coef=TRUE)$coef.random)
  BLUPsFull <- BLUPsFull[grep("^vm",rownames(BLUPsFull)),] 
  BLUPsFull$ID <- substr(rownames(BLUPsFull), 22, nchar(rownames(BLUPsFull)))
  colnames(BLUPsFull) <- c("ObservedHBLUP", "ObservedHBLUP.SE", "ObservedHBLUP.Z", "ID")
  
  BLUPall <- merge(BLUPall,BLUPsFull, by = "ID") #merge predicted BLUPs with observed BLUPs
  BLUPall <- merge(ped.ord2, BLUPall, by = "ID") #merge with pedigree
  BLUPall <- merge(BLUPall, FamilyMeans, by = "ID") #merge with family means
  BLUPall <-merge(BLUPall, BLUPsPed, by = "ID") #merge with pedigree BLUPs
  BLUPgeno <- BLUPall[which(BLUPall$genotyped == TRUE),] #subset the genotyped trees for rgg and ryg estimates

  graves_rgg <- cor(BLUPgeno$PredictedHBLUP[which(BLUPgeno$Source == "Graves")],BLUPgeno$ObservedHBLUP[which(BLUPgeno$Source == "Graves")]) 
  clapper_rgg <- cor(BLUPgeno$PredictedHBLUP[which(BLUPgeno$Source == "Clapper")],BLUPgeno$ObservedHBLUP[which(BLUPgeno$Source == "Clapper")])
  graves_ryg <- cor(BLUPgeno$PredictedHBLUP[which(BLUPgeno$Source == "Graves")], BLUPgeno$FamilyMean[which(BLUPgeno$Source == "Graves")])
  clapper_ryg <- cor(BLUPgeno$PredictedHBLUP[which(BLUPgeno$Source == "Clapper")], BLUPgeno$FamilyMean[which(BLUPgeno$Source == "Clapper")])
  slope <- lm(FamilyMean ~ PredictedHBLUP, BLUPgeno) #regression of observed family mean canker severity on predicted GEBVs of family mean canker severity, b < 1 indicates inflated GEBVs relative to family means

  row <- c(rep, TauN, RhoN, as.numeric(h2familymeans),graves_rgg,clapper_rgg,graves_ryg, clapper_ryg, slope$coefficients[2])
  summaryN <- rbind(summaryN, row)
  colnames(summaryN) <- c("Rep", "Tau", "Rho", "h2", "h2_SE", "graves_rgg", "clapper_rgg", "graves_ryg", "clapper_ryg",  "inflation")
  cat("rep", j, "TauRho", paste(TauN, RhoN, sep = "_"), " \n")
  write.csv(summaryN, "~/Desktop/Chestnut/GenomicSelection/ClapperGravesSGEPCankerSeverityPredAbilityInflationTau3_2_1Rho_1_0_-1_10reps.csv", row.names =F)
   }
}


#########################summarize the cross validation
summary <- read.csv("~/Desktop/Chestnut/GenomicSelection/ClapperGravesSGEPCankerSeverityPredAbilityInflationTau3_2_1Rho_1_0_-1_10reps.csv", header = T, stringsAsFactors = F)
summary$TauRho <- paste(summary$Tau, summary$Rho, sep = "_")

h2 <- tapply(summary$h2, summary$TauRho, mean) 
h2_SE <- tapply(summary$h2_SE, summary$TauRho, mean) 

mean_rgg_graves <- tapply(summary$graves_rgg, summary$TauRho, mean) 
mean_rgg_clapper <- tapply(summary$clapper_rgg, summary$TauRho, mean) 
max_rgg_graves <- tapply(summary$graves_rgg, summary$TauRho, max) 
max_rgg_clapper <- tapply(summary$clapper_rgg, summary$TauRho, max) 
min_rgg_graves <- tapply(summary$graves_rgg, summary$TauRho, min) 
min_rgg_clapper <- tapply(summary$clapper_rgg, summary$TauRho, min) 

mean_ryg_graves <- tapply(summary$graves_ryg, summary$TauRho, mean) 
mean_ryg_clapper <- tapply(summary$clapper_ryg, summary$TauRho, mean) 
max_ryg_graves <- tapply(summary$graves_ryg, summary$TauRho, max) 
max_ryg_clapper <- tapply(summary$clapper_ryg, summary$TauRho, max) 
min_ryg_graves <- tapply(summary$graves_ryg, summary$TauRho, min) 
min_ryg_clapper <- tapply(summary$clapper_ryg, summary$TauRho, min) 

mean_inflation <- tapply(summary$inflation, summary$TauRho, mean) 
max_inflation <- tapply(summary$inflation, summary$TauRho, max) 
min_inflation <- tapply(summary$inflation, summary$TauRho, min)

df <- data.frame(h2, h2_SE, max_rgg_clapper, mean_rgg_clapper, min_rgg_clapper, max_rgg_graves, mean_rgg_graves, min_rgg_graves, max_ryg_clapper, mean_ryg_clapper, min_ryg_clapper, max_ryg_graves, mean_ryg_graves, min_ryg_graves, max_inflation, mean_inflation, min_inflation)
df <- round(df, 3)

write.csv(df, "~/Desktop/Chestnut/GenomicSelection/ClapperGravesSGEPCankerSeverityPredAbilityInflationTau3_2_1Rho_1_0_-1_10reps_summary.csv", row.names =T)
